# Supplementary material for: Efficacy and Safety of 5-Aminolevulinic Acid Combined with Iron on Skeletal Muscle Mass Index and Physical Performance of Patients with Sarcopenia: A Multicenter, Double-Blinded, Randomized-Controlled Trial (ALADDIN Study)
Source: Nutrients. 2023 Jun 24;15(13):2866. doi: 10.3390/nu15132866 (PMC10343531; doi:10.3390/nu15132866)
Supplement: Supplementary file 1 [file nutrients-15-02866-s001.zip]

Archive with 1 entries (1 files):
- nutrients-2442941-supplementary.pdf
